# Supplementary material for: Efficacy and Safety of Auricular Acupuncture for the Treatment of Insomnia in Breast Cancer Survivors: A Randomized Controlled Trial
Source: Cancers (Basel). 2021 Aug 13;13(16):4082. doi: 10.3390/cancers13164082 (PMC8394534; doi:10.3390/cancers13164082)
Supplement: Supplementary file 1 [file cancers-13-04082-s001.zip]

Archive with 1 entries (1 files):
- cancers-1277180-supplementary.pdf
